# Supplementary material for: Clinical Impact of CDK4/6 Inhibitors in De Novo or PR− or Very Elderly Post-Menopausal ER+/HER2− Advanced Breast Cancers
Source: Cancers (Basel). 2023 Oct 26;15(21):5164. doi: 10.3390/cancers15215164 (PMC10647609; doi:10.3390/cancers15215164)
Supplement: Supplementary file 1 [file cancers-15-05164-s001.zip]

Archive with 1 entries (1 files):
- cancers-2632998-supplementary.pdf
